# Supplementary material for: Additional evidence on the efficacy of different Akirin vaccines assessed on Anopheles arabiensis (Diptera: Culicidae)
Source: Parasit Vectors. 2021 Apr 20;14:209. doi: 10.1186/s13071-021-04711-8 (PMC8056099; doi:10.1186/s13071-021-04711-8)
Supplement: Supplementary file 2 — Additional file 2. Fecundity and fertility dataset. [file 13071_2021_4711_MOESM2_ESM.xlsx]

## Sheet: Kaplan Meier Analysis
Additional File 2: The rate of survival of female An. arabiensis mosquitoes was assessed daily post-blood-feeding. Vector survival was monitored until 100% mortality was reached for all four treatments (n = 190 mosquitoes per treatment). A status of '1' was given if a death occurred and' 0' if a sample went missing. Mosquito cadavers were removed from the treatments daily.
	Treatment	Status	Days post-blood-feeding		Key
	A	1	1		A	Q38
	A	1	2		B	Akirinarabiensis
	A	1	2		C	Akirinalbopictus
	A	1	2		D	Control
	A	1	2		1	Death occurred
	A	1	3		0	Sample censored
	A	1	3
	A	1	3
	A	1	3
	A	1	3
	A	1	4
	A	1	4
	A	1	4
	A	1	4
	A	1	4
	A	1	4
	A	1	4
	A	1	4
	A	1	5
	A	1	5
	A	1	5
	A	1	5
	A	1	5
	A	1	5
	A	1	5
	A	1	5
	A	1	5
	A	1	6
	A	1	6
	A	1	6
	A	1	6
	A	1	6
	A	1	7
	A	1	7
	A	1	7
	A	1	7
	A	1	7
	A	1	8
	A	1	8
	A	1	8
	A	1	8
	A	1	8
	A	1	8
	A	1	8
	A	1	9
	A	1	9
	A	1	9
	A	1	9
	A	1	9
	A	1	9
	A	1	10
	A	1	10
	A	1	10
	A	1	10
	A	1	11
	A	1	11
	A	1	11
	A	1	11
	A	1	11
	A	1	11
	A	1	11
	A	1	11
	A	1	11
	A	1	11
	A	1	12
	A	1	12
	A	1	12
	A	1	12
	A	1	12
	A	1	12
	A	1	12
	A	1	12
	A	1	12
	A	1	13
	A	1	13
	A	1	13
	A	1	13
	A	1	13
	A	1	13
	A	1	13
	A	1	14
	A	1	14
	A	1	14
	A	1	14
	A	1	15
	A	1	15
	A	1	15
	A	1	15
	A	1	15
	A	1	15
	A	1	15
	A	1	16
	A	1	16
	A	1	16
	A	1	16
	A	1	16
	A	1	16
	A	1	17
	A	1	17
	A	1	17
	A	1	17
	A	1	17
	A	1	17
	A	1	18
	A	1	18
	A	1	18
	A	1	18
	A	1	18
	A	1	18
	A	1	18
	A	1	18
	A	1	18
	A	1	18
	A	1	18
	A	1	19
	A	1	19
	A	1	19
	A	1	19
	A	1	20
	A	1	20
	A	1	20
	A	1	20
	A	1	20
	A	1	21
	A	1	21
	A	1	21
	A	1	21
	A	1	21
	A	1	22
	A	1	23
	A	1	23
	A	1	23
	A	1	23
	A	1	23
	A	1	24
	A	1	24
	A	1	24
	A	1	25
	A	1	25
	A	1	25
	A	1	26
	A	1	26
	A	1	26
	A	1	27
	A	1	27
	A	1	27
	A	1	27
	A	1	28
	A	1	28
	A	1	28
	A	1	29
	A	1	29
	A	1	29
	A	1	29
	A	1	29
	A	1	30
	A	1	30
	A	1	30
	A	1	31
	A	1	31
	A	1	32
	A	1	32
	A	1	32
	A	1	33
	A	1	33
	A	1	33
	A	1	33
	A	1	33
	A	1	34
	A	1	34
	A	1	34
	A	1	34
	A	1	35
	A	1	35
	A	1	35
	A	1	35
	A	1	35
	A	1	36
	A	1	36
	A	1	36
	A	1	36
	A	1	36
	A	1	36
	A	1	36
	A	1	37
	A	1	37
	A	1	37
	A	1	37
	A	1	37
	A	1	37
	B	1	1
	B	1	1
	B	1	1
	B	1	2
	B	1	2
	B	1	2
	B	1	2
	B	1	3
	B	1	3
	B	1	3
	B	1	3
	B	1	3
	B	1	3
	B	1	3
	B	1	3
	B	1	3
	B	1	4
	B	1	4
	B	1	4
	B	1	4
	B	1	4
	B	1	4
	B	1	5
	B	1	5
	B	1	5
	B	1	5
	B	1	5
	B	1	5
	B	1	6
	B	1	6
	B	1	6
	B	1	6
	B	1	6
	B	1	6
	B	1	6
	B	1	6
	B	1	6
	B	1	6
	B	1	7
	B	1	7
	B	1	7
	B	1	7
	B	1	7
	B	1	7
	B	1	8
	B	1	8
	B	1	8
	B	1	8
	B	1	8
	B	1	8
	B	1	8
	B	1	8
	B	1	8
	B	1	9
	B	1	9
	B	1	9
	B	1	9
	B	1	9
	B	1	9
	B	1	9
	B	1	9
	B	1	9
	B	1	9
	B	1	9
	B	1	9
	B	1	9
	B	1	10
	B	1	10
	B	1	10
	B	1	10
	B	1	10
	B	1	10
	B	1	10
	B	1	10
	B	1	10
	B	1	10
	B	1	10
	B	1	10
	B	1	11
	B	1	11
	B	1	11
	B	1	11
	B	1	11
	B	1	11
	B	1	12
	B	1	12
	B	1	12
	B	1	12
	B	1	12
	B	1	12
	B	1	12
	B	1	12
	B	1	13
	B	1	13
	B	1	13
	B	1	13
	B	1	13
	B	1	14
	B	1	14
	B	1	14
	B	1	14
	B	1	15
	B	1	15
	B	1	15
	B	1	15
	B	1	15
	B	1	15
	B	1	15
	B	1	15
	B	1	15
	B	1	15
	B	1	16
	B	1	16
	B	1	16
	B	1	16
	B	1	16
	B	1	16
	B	1	16
	B	1	16
	B	1	16
	B	1	16
	B	1	17
	B	1	17
	B	1	17
	B	1	17
	B	1	17
	B	1	17
	B	1	17
	B	1	17
	B	1	18
	B	1	18
	B	1	18
	B	1	18
	B	1	18
	B	1	18
	B	1	18
	B	1	18
	B	1	18
	B	1	19
	B	1	19
	B	1	20
	B	1	20
	B	1	20
	B	1	20
	B	1	20
	B	1	20
	B	1	21
	B	1	21
	B	1	21
	B	1	21
	B	1	22
	B	1	22
	B	1	22
	B	1	23
	B	1	23
	B	1	23
	B	1	24
	B	1	24
	B	1	24
	B	1	24
	B	1	24
	B	1	24
	B	1	25
	B	1	25
	B	1	25
	B	1	25
	B	1	25
	B	1	26
	B	1	27
	B	1	27
	B	1	27
	B	1	27
	B	1	27
	B	1	28
	B	1	29
	B	1	29
	B	1	29
	B	1	29
	B	1	29
	B	1	30
	B	1	30
	B	1	30
	B	1	30
	B	1	30
	B	1	30
	B	1	30
	B	1	31
	B	1	31
	B	1	31
	B	1	31
	C	1	1
	C	1	1
	C	1	2
	C	1	2
	C	1	2
	C	1	2
	C	1	2
	C	1	2
	C	1	2
	C	1	3
	C	1	3
	C	1	3
	C	1	3
	C	1	3
	C	1	3
	C	1	4
	C	1	4
	C	1	4
	C	1	4
	C	1	4
	C	1	4
	C	1	4
	C	1	4
	C	1	5
	C	1	5
	C	1	5
	C	1	5
	C	1	5
	C	1	5
	C	1	5
	C	1	5
	C	1	5
	C	1	5
	C	1	6
	C	1	6
	C	1	6
	C	1	6
	C	1	6
	C	1	6
	C	1	7
	C	1	7
	C	1	7
	C	1	7
	C	1	7
	C	1	7
	C	1	8
	C	1	8
	C	1	8
	C	1	8
	C	1	8
	C	1	8
	C	1	8
	C	1	9
	C	1	9
	C	1	9
	C	1	9
	C	1	9
	C	1	10
	C	1	10
	C	1	10
	C	1	10
	C	1	10
	C	1	10
	C	1	10
	C	1	11
	C	1	11
	C	1	11
	C	1	11
	C	1	11
	C	1	11
	C	1	11
	C	1	11
	C	1	12
	C	1	12
	C	1	12
	C	1	13
	C	1	13
	C	1	13
	C	1	13
	C	1	13
	C	1	13
	C	1	13
	C	1	13
	C	1	14
	C	1	14
	C	1	14
	C	1	14
	C	1	14
	C	1	14
	C	1	14
	C	1	14
	C	1	14
	C	1	14
	C	1	15
	C	1	15
	C	1	15
	C	1	15
	C	1	15
	C	1	15
	C	1	15
	C	1	16
	C	1	16
	C	1	16
	C	1	16
	C	1	16
	C	1	16
	C	1	16
	C	1	16
	C	1	17
	C	1	17
	C	1	17
	C	1	17
	C	1	17
	C	1	18
	C	1	18
	C	1	18
	C	1	19
	C	1	19
	C	1	19
	C	1	19
	C	1	19
	C	1	19
	C	1	19
	C	1	19
	C	1	19
	C	1	19
	C	1	19
	C	1	19
	C	1	20
	C	1	20
	C	1	20
	C	1	20
	C	1	20
	C	1	20
	C	1	20
	C	1	21
	C	1	21
	C	1	21
	C	1	21
	C	1	21
	C	1	21
	C	1	21
	C	1	22
	C	1	22
	C	1	23
	C	1	23
	C	1	23
	C	1	24
	C	1	24
	C	1	24
	C	1	24
	C	1	24
	C	1	25
	C	1	25
	C	1	25
	C	1	25
	C	1	25
	C	1	25
	C	1	25
	C	1	25
	C	1	26
	C	1	26
	C	1	26
	C	1	26
	C	1	27
	C	1	27
	C	1	27
	C	1	27
	C	1	27
	C	1	28
	C	1	28
	C	1	28
	C	1	28
	C	1	28
	C	1	28
	C	1	29
	C	1	29
	C	1	29
	C	1	29
	C	1	30
	C	1	30
	C	1	30
	C	1	30
	C	1	31
	C	1	31
	C	1	32
	C	1	32
	C	1	33
	C	1	33
	C	1	33
	D	1	1
	D	1	2
	D	1	3
	D	1	3
	D	1	5
	D	1	6
	D	1	6
	D	1	6
	D	1	7
	D	1	7
	D	1	7
	D	1	7
	D	1	8
	D	1	8
	D	1	8
	D	1	8
	D	1	8
	D	1	8
	D	1	9
	D	1	9
	D	1	9
	D	1	9
	D	1	10
	D	1	10
	D	1	10
	D	1	10
	D	1	10
	D	1	10
	D	1	10
	D	1	11
	D	1	11
	D	1	11
	D	1	11
	D	1	12
	D	1	12
	D	1	12
	D	1	12
	D	1	12
	D	1	12
	D	1	12
	D	1	12
	D	1	13
	D	1	13
	D	1	13
	D	1	13
	D	1	13
	D	1	14
	D	1	14
	D	1	14
	D	1	14
	D	1	14
	D	1	14
	D	1	14
	D	1	15
	D	1	15
	D	1	15
	D	1	15
	D	1	15
	D	1	15
	D	1	16
	D	1	16
	D	1	16
	D	1	16
	D	1	16
	D	1	16
	D	1	16
	D	1	16
	D	1	16
	D	1	16
	D	1	17
	D	1	17
	D	1	17
	D	1	17
	D	1	17
	D	1	18
	D	1	18
	D	1	18
	D	1	18
	D	1	18
	D	1	18
	D	1	18
	D	1	19
	D	1	19
	D	1	19
	D	1	19
	D	1	20
	D	1	20
	D	1	20
	D	1	20
	D	1	20
	D	1	20
	D	1	21
	D	1	21
	D	1	21
	D	1	21
	D	1	21
	D	1	22
	D	1	22
	D	1	22
	D	1	22
	D	1	23
	D	1	23
	D	1	23
	D	1	23
	D	1	23
	D	1	23
	D	1	24
	D	1	24
	D	1	24
	D	1	24
	D	1	24
	D	1	25
	D	1	25
	D	1	25
	D	1	25
	D	1	25
	D	1	25
	D	1	25
	D	1	26
	D	1	26
	D	1	26
	D	1	26
	D	1	26
	D	1	26
	D	1	26
	D	1	27
	D	1	27
	D	1	27
	D	1	27
	D	1	28
	D	1	28
	D	1	28
	D	1	28
	D	1	28
	D	1	28
	D	1	28
	D	1	29
	D	1	29
	D	1	30
	D	1	30
	D	1	30
	D	1	30
	D	1	31
	D	1	31
	D	1	32
	D	1	32
	D	1	33
	D	1	33
	D	1	33
	D	1	34
	D	1	34
	D	1	34
	D	1	34
	D	1	34
	D	1	34
	D	1	35
	D	1	35
	D	1	35
	D	1	35
	D	1	35
	D	1	36
	D	1	36
	D	1	36
	D	1	36
	D	1	36
	D	1	36
	D	1	36
	D	1	36
	D	1	36
	D	1	37
	D	1	37
	D	1	37
	D	1	37
	D	1	37
	D	1	37
	D	1	38
	D	1	38
	D	1	38
	D	1	38
	D	1	38
	D	1	38
	D	1	39
	D	1	39
	D	1	39
	D	1	39
	D	1	39
	D	1	40
	D	1	40
	D	1	40
	D	1	41
