# Supplementary material for: Additional evidence on the efficacy of different Akirin vaccines assessed on Anopheles arabiensis (Diptera: Culicidae)
Source: Parasit Vectors. 2021 Apr 20;14:209. doi: 10.1186/s13071-021-04711-8 (PMC8056099; doi:10.1186/s13071-021-04711-8)
Supplement: Supplementary file 3 — Additional file 3. Calculation for vaccine efficacy. [file 13071_2021_4711_MOESM3_ESM.xlsx]

## Sheet: Fecundity and Fertility
Additional File 3. Vector fecundity and vector fertility of female An. arabiensis mosquitoes were assessed post-blood-feeding (n = 190 mosquitoes per treatment) for all four treatments. Vector fecundity was determined by calculating the mean number of eggs laid per female mosquito per replicate, while vector fertility was determined by calculating the mean number of eggs that hatched per female p…
									Mean vector fecundity: (number of eggs laid/ number of females in replicate)
									Mean vector fertility: (number of eggs hatched/ number of females in replicate)
									Percentage mean vector fertility: (mean vector fertility/mean vector fecundity) x 100
	Mean vector fecundity assessed per replicate, per treatment						Standard deviation of mean (SD)					Mean vector fecundity assessed at a 95% confidence interval
	Treatment	Replicate 1	Replicate 2	Replicate 3	Average		Treatment	Fecundity	Fertility	Percentage Fertility		Treatment	Fecundity SD	Margin of error	Upper 95%	Lower 95%
	Q38	37.3506	22.0606	34.2125	31.2079		Q38	8.0757	6.95024	1.73205		Q38	8.0757	2.83337	34.0413	28.3745
	Akirinarabiensis	29.0429	24.5217	46	33.1882		Akirinarabiensis	11.3233	8.82755	1.73205		Akirinarabiensis	11.1819	3.80434	36.9925	29.3839
	Akirinalbopictus	27.7143	40.013	44.987	37.5714		Akirinalbopictus	8.89144	6.05256	1		Akirinalbopictus	8.89144	2.84315	40.4146	34.7283
	Control	67.9351	69.6364	61.7662	66.4459		Control	4.14101	3.49716	0.57735		Control	4.14101	0.9957	67.4416	65.4502
	Mean vector fertility assessed per replicate, per treatment						Standard error of mean (SE)					Mean vector fertility assessed at a 95% confidence interval
	Treatment	Replicate 1	Replicate 2	Replicate 3	Average		Treatment	Fecundity	Fertility	Percentage Fertility		Treatment	Fertility SD	Margin of error	Upper 95%	Lower 95%
	Q38	31.2208	17.8636	27.875	25.6531		Q38	4.5826	3.9299	1		Q38	6.95024	2.68959	28.3427	22.9636
	Akirinarabiensis	20.9286	17.7246	34.3625	24.3386		Akirinarabiensis	6.4377	4.9103	1		Akirinarabiensis	8.82755	3.50711	27.8457	20.8315
	Akirinalbopictus	19.4286	28	31.1169	26.1818		Akirinalbopictus	5.0442	3.7118	0.5774		Akirinalbopictus	6.14202	2.3527	28.5345	23.8291
	Control	61	63.2987	56.4286	60.2424		Control	2.4037	2.0817	0.3333		Control	3.49716	0.883121	61.1255	59.3593
	Percentage of mean vector fertility assessed per replicate, per treatment											Percentage of mean vector fertility assessed at a 95% confidence interval
	Treatment	Replicate 1	Replicate 2	Replicate 3	Average							Treatment	Percentage Fertility SD	Margin of error	Upper 95%	Lower 95%
	Q38	84	81	81	82							Q38	1.73205	0.374895	82.3749	81.6251
	Akirinarabiensis	72	72	75	73							Akirinarabiensis	1.73205	0.397334	73.3973	72.6027
	Akirinalbopictus	70	71	69	70							Akirinalbopictus	1	0.234265	70.2343	69.7657
	Control	90	91	91	90.6667							Control	0.57735	0.118842	90.7855	90.5478
