# Supplementary material for: Additional evidence on the efficacy of different Akirin vaccines assessed on Anopheles arabiensis (Diptera: Culicidae)
Source: Parasit Vectors. 2021 Apr 20;14:209. doi: 10.1186/s13071-021-04711-8 (PMC8056099; doi:10.1186/s13071-021-04711-8)
Supplement: Supplementary file 4 — Additional file 4. Overall vaccine efficacy. [file 13071_2021_4711_MOESM4_ESM.xlsx]

## Sheet: Overall VE
Additional File 4. The vaccine efficiency of each antigen used to interpret the overall effect on the An. arabiensis population tested. Efficiency (E) was calculated considering the effect of vaccination on the reduction of mean vector survival rate (S), vector fecundity (Fc), and vector fertility (Fr) as E (%) = 100[(1-S/100)(1-Fc/100)(1-Fr/100)] [16].
							Key
							S	Mean survival time
Summary of the effects on An. arabiensis lifetable parameters post-blood-feeding							Fc	Mean fecundity
							Fr	Mean percentage fertility
Treatment	S	Fc	Fr				T	Treatment
Q38	16	31	82				C	Control
Akirinalbopictus	13	38	70
Akirinarabiensis	14	33	73				Formulas
Control	21	66	91				Reduction in life table parameters = (((T/C)*100)-100)
							Percentage efficacy = 100*((1-S/100)*(1-Fc/100)*(1-Fr/100))
Reduction in lifetable parameters when compared to the control treatment
Treatment	S	Fc	Fr
Q38	23.8	53	10
Akirinalbopictus	38.1	42	23
Akirinarabiensis	33	50	20
Vaccine efficacy of recombinant Akirin vaccines on An. arabiensis
Treatment	S/100	Fc/100	Fr/100	1-(S/100)	1-(Fc/100)	1-(Fr/100)	((1-S/100)*(1-Fc/100)*(1-Fr/100))	100*((1-S/100)*(1-Fc/100)*(1-Fr/100))	100-(100*((1-S/100)*(1-Fc/100)*(1-Fr/100))
Q38	0.238	0.53	0.1	0.762	0.47	0.9	0.322326	32.2326	67.7674
Akirinalbopictus	0.381	0.42	0.23	0.619	0.58	0.77	0.276445	27.6445	72.3555
Akirinarabiensis	0.33	0.5	0.2	0.67	0.5	0.8	0.268	26.8	73.2
